# Supplementary material for: Extracellular Calcium-Induced Calcium Transient Regulating the Proliferation of Osteoblasts through Glycolysis Metabolism Pathways
Source: Int J Mol Sci. 2023 Mar 5;24(5):4991. doi: 10.3390/ijms24054991 (PMC10003245; doi:10.3390/ijms24054991)
Supplement: Supplementary file 1 [file ijms-24-04991-s001.zip]

Archive with 1 entries (1 files):
- ijms-2190879-supplementary.pdf
